# Supplementary material for: Niche suitability and spatial distribution patterns of anurans in a unique Ecoregion mosaic of Northern Pakistan
Source: PLoS One. 2023 Jun 15;18(6):e0285867. doi: 10.1371/journal.pone.0285867 (PMC10270595; doi:10.1371/journal.pone.0285867)
Supplement: S1 File — (CSV) [file pone.0285867.s001.csv]

	species	longitude	latitude
1	Allopaa hazarensis	73.25	34.25
2	Duttaphrynus stomaticus	73.87	31.04
3	Duttaphrynus stomaticus	67.114052	24.924494
4	Duttaphrynus stomaticus	70.754333	24.349167
5	Duttaphrynus stomaticus	70.754333	24.349167
6	Duttaphrynus stomaticus	70.754333	24.349167
7	Duttaphrynus stomaticus	70.754333	24.349167
8	Duttaphrynus stomaticus	70.754333	24.349167
9	Duttaphrynus stomaticus	66.920667	27.722333
10	Duttaphrynus stomaticus	66.920667	27.722333
11	Duttaphrynus stomaticus	66.625667	25.776833
12	Duttaphrynus stomaticus	70.757333	24.351667
13	Duttaphrynus stomaticus	66.625667	25.776833
14	Duttaphrynus stomaticus	70.757333	24.351667
15	Duttaphrynus stomaticus	66.625667	25.776833
16	Duttaphrynus stomaticus	70.757333	24.351667
17	Duttaphrynus stomaticus	70.757333	24.351667
18	Duttaphrynus stomaticus	70.757333	24.351667
19	Duttaphrynus stomaticus	66.625667	25.776833
20	Duttaphrynus stomaticus	75.25	32.233333
21	Duttaphrynus stomaticus	68.857383	27.777778
22	Duttaphrynus stomaticus	68.857383	27.777778
23	Duttaphrynus stomaticus	68.857383	27.777778
24	Duttaphrynus stomaticus	67.966667	24.733333
25	Duttaphrynus stomaticus	72.37	34.78
26	Hoplobatrachus tigerinus	73.87	31.04
27	Hoplobatrachus tigerinus	69.377159	24.985848
28	Hoplobatrachus tigerinus	70.937	24.379333
29	Hoplobatrachus tigerinus	67.923528	24.747449
30	Hoplobatrachus tigerinus	67.923528	24.747449
31	Hoplobatrachus tigerinus	0	0
32	Nanorana vicina	73.15	35.1
