# Supplementary material for: Niche suitability and spatial distribution patterns of anurans in a unique Ecoregion mosaic of Northern Pakistan
Source: PLoS One. 2023 Jun 15;18(6):e0285867. doi: 10.1371/journal.pone.0285867 (PMC10270595; doi:10.1371/journal.pone.0285867)
Supplement: S2 File — (TXT) [file pone.0285867.s002.txt]

datasetkey	n
1056826159	1
1057146259	1
1145554041	1
1145554053	1
1145554058	1
1145554066	1
1145554078	1
1145561621	1
1145561635	1
1145561638	1
1145561639	1
1145561642	1
1145561643	1
1145561650	1
1145561651	1
1145561656	1
1145561664	1
1145561668	1
1145561669	1
1145561674	1
1145561684	1
1145561693	1
1145561698	1
1211735850	1
1211735867	1
1211735877	1
1211735886	1
1269522334	1
1269522335	1
1269522336	1
1269522337	1
1269522338	1
1269522339	1
1269522340	1
1269522341	1
1269522342	1
1269522343	1
1269522344	1
1269522345	1
1269522346	1
1269522347	1
1269522348	1
1269522349	1
1269522350	1
1269522351	1
1269522352	1
1269522353	1
1269522354	1
1269522355	1
1269522357	1
1269522358	1
1269522359	1
1269522361	1
1269522362	1
1269522363	1
1269522364	1
1269522365	1
1269522368	1
1269522369	1
1269522370	1
1269522374	1
1269522379	1
1269522380	1
1269522382	1
1269522383	1
1269522387	1
1269522389	1
1269522391	1
1269522394	1
1269522399	1
1269522459	1
1317632665	1
1318455084	1
1320195594	1
1987027474	1
1987050388	1
1987058748	1
1987060908	1
1987065888	1
1987066530	1
1987070280	1
1987072297	1
1987075084	1
1987078853	1
1987079357	1
1987082841	1
1987117602	1
1987119318	1
1987187352	1
1987193301	1
1987215030	1
1987221173	1
1987221601	1
199454415	1
2005327839	1
2012950178	1
2517951417	1
2576265070	1
2864781136	1
2979610607	1
3025739418	1
3025971897	1
3320885162	1
3325481125	1
3325818288	1
3325834136	1
3346327466	1
3346332524	1
3346343475	1
3346371530	1
3346377498	1
3346382581	1
3349072797	1
3349170837	1
3349255653	1
3349257801	1
3349275379	1
3349354786	1
3349364272	1
3349401696	1
3349640588	1
3349677538	1
3349725451	1
3349732579	1
3349737549	1
3351630717	1
3351699777	1
3355326215	1
3455801238	1
3817669509	1
3817998688	1
3817998689	1
3818005296	1
3818005297	1
3818006623	1
3818006624	1
3818012298	1
3818012299	1
3818013745	1
3818013746	1
3818016574	1
3818016575	1
3818016576	1
3818017638	1
3818017639	1
3818019507	1
3818019508	1
3818019509	1
3818021437	1
3818021438	1
3818022452	1
3818023438	1
3818023439	1
3818026471	1
3818026474	1
3818026475	1
3818026476	1
3818027663	1
3818028539	1
3818029511	1
3818029516	1
3818029517	1
3818029518	1
3818034558	1
3818041598	1
3818041604	1
3818041605	1
3818041606	1
3818044598	1
3818046361	1
3818046362	1
3818428285	1
3818428286	1
3818434405	1
3818434408	1
3818441620	1
3818441624	1
3818441625	1
3818442568	1
3818442572	1
3818443465	1
3818443469	1
3818443470	1
3818449698	1
3818449704	1
3818450424	1
3818450428	1
3818451465	1
3818453426	1
3818453428	1
3818464495	1
3818465350	1
3818469290	1
3818469298	1
3818477554	1
3818477557	1
3818479559	1
3818484468	1
3818485577	1
3818485578	1
3818489718	1
3818492481	1
3818493504	1
3818520681	1
3902069781	1
3902102802	1
3902120540	1
3902139685	1
3902177839	1
3902200716	1
3902344043	1
3902345679	1
3923561790	1
3923566589	1
3923671606	1
3968783275	1
3968797412	1
3968918014	1
3968933910	1
3968946357	1
3969092935	1
3969131064	1
3969134019	1
3969134020	1
3969139098	1
3969139099	1
3969141210	1
3969150999	1
3969151000	1
3969151005	1
3969157969	1
3969163657	1
3969163658	1
3969163663	1
3969180379	1
3969180380	1
3969180385	1
3969181842	1
3969181843	1
3969181848	1
3969200231	1
3969200232	1
3969210630	1
3969210631	1
3969212960	1
3969212961	1
3969222070	1
3969226363	1
3969251152	1
3969282208	1
3969333349	1
3969337244	1
3969337245	1
3969355040	1
3969355041	1
3969356379	1
3969356384	1
3969357339	1
476479541	1
476479542	1
476574249	1
476579521	1
476579522	1
476579523	1
476579524	1
476579525	1
476579630	1
476579631	1
476579632	1
476579633	1
476579634	1
476579635	1
476579636	1
476579637	1
476579743	1
476579744	1
476590995	1
476632125	1
476792269	1
476792270	1
543464213	1
543464214	1
543464215	1
543464216	1
543464218	1
543464219	1
543464220	1
543464221	1
543464222	1
543464223	1
543464224	1
543464225	1
543464226	1
543464227	1
543464229	1
543464230	1
543464231	1
543464232	1
543464233	1
543464234	1
543464235	1
543464236	1
543464237	1
543464238	1
543464240	1
543464241	1
543464242	1
543464243	1
543464244	1
543464245	1
543464246	1
543464247	1
543464248	1
543464249	1
543464251	1
543464252	1
543464253	1
543464254	1
543464255	1
543464470	1
543464471	1
543464473	1
543464474	1
543464475	1
543464476	1
543464477	1
543464478	1
543519519	1
543587871	1
543587872	1
543587874	1
543587875	1
543587876	1
543587877	1
543587878	1
543587896	1
543587897	1
543587898	1
543587899	1
543587900	1
543587901	1
543587902	1
543587903	1
543587904	1
543587905	1
